# Supplementary material for: Ethylene-induced potassium transporter AcKUP2 gene is involved in kiwifruit postharvest ripening
Source: BMC Plant Biol. 2022 Mar 9;22:108. doi: 10.1186/s12870-022-03498-9 (PMC8905847; doi:10.1186/s12870-022-03498-9)
Supplement: Supplementary file 1 — Additional file 1: Table S1. KT/HAK/KUP transporter genes identified in kiwifruit and their sequence characteristics. [file 12870_2022_3498_MOESM1_ESM.xlsx]

## Sheet: Table S3
Table S1 KT/HAK/KUP transporter genes identified in kiwifruit and their sequence characteristics
Gene	Gene IDa	No. of exons	No. of introns	Size (aa)	Location	Genome location Start	Genome location End	Exon Number	Protein length (aa)	No. of transmembrane helices	Intracellular location	Molecular weight (kDa)	Isoelectric point
AcKUP1	Ach03g054861.2			615	Chr 03	1577004	1582811	9	787	13	Plasma membrane	87.86	7.62
AcKUP2	Ach02g251101.2			773	Chr 02	2355111	2360232	7	620	7	Plasma membrane	69.25	6.69
AcKUP3	Ach00g334211.2			796	Chr 00	92617043	92625423	9	784	13	Plasma membrane	87.08	8.94
AcKUP4	Ach14g189321.2			676	Chr 14	11201520	11208675	7	619	11	Plasma membrane	69.03	9.43
AcKUP5	Ach17g403801.2			740	Chr 17	1636836	1644797	8	777	11	Plasma membrane	87.74	8.32
AcKUP6	Ach06g053841.2			762	Chr 10	2664138	2672939	7	690	8	Plasma membrane	76.8	7.44
AcKUP7	Ach00g475431.2			669	Chr 00	127819144	127832871	8	674	6	Plasma membrane	75.86	4.91
AcKUP8	Ach03g062691.2			805	Chr 03	11129176	11137375	8	785	12	Plasma membrane	87.11	8.29
AcKUP9	Ach00g324251.2			689	Chr 00	13644666	13657249	8	769	13	Plasma membrane	86.42	8.2
AcKUP10	Ach23g482771.2			746	Chr 23	6061624	6070833	11	918	13	Plasma membrane	102.97	8.38
AcKUP11	Ach06g053821.2			2128	Chr 06	2620291	2635344	12	931	13	Plasma membrane	103.09	5.1
AcKUP12	Ach07g110131.2			884	Chr 07	11641494	11653635	9	839	13	Plasma membrane	93.17	5.88
a Gene IDs are from the kiwifruit genome database (http://kiwifruitgenome.org/).
